# Supplementary material for: Plant expression of NifD protein variants resistant to mitochondrial degradation
Source: Proc Natl Acad Sci U S A. 2020 Aug 31;117(37):23165–73. doi: 10.1073/pnas.2002365117 (PMC7502725; doi:10.1073/pnas.2002365117)
Supplement: Supplementary File [file pnas.2002365117.sd01.xlsx]

## Sheet: Basic DNA parts
Supplementary Dataset
GoldenGate compatible basic DNA parts and entry vectors
	name	designator	sequence	note	other
promoter/UTR module	S4i	EC38034	cactctgtggtctcaggagtaattgttattatcaataaaagaatttttattgttattgtgttatttggtaatttatgcttataagtaattctatgattaattgtgaattaataagactaatgaggataataattgaatttgattaaattaactctgcgaagccatatgtctttcacgtgagagtcacgtgatgtctccgcgacaggctggcacggggcttagtattacccccgtgccgggatcagagacatttgactaaatgttgacttggaataatagcccttggattagatgacacgtggacgctcaggatctgtgatgctagtgaagcgcttaagctgaacgaatctgacggaagagcggacaaacgcacatggactatggcccactgctttatta…	sequence includes flanking DraIII and golden gate cloining sitesand flanking sites for golden gate cloning
promoter/UTR module	S4ii	EC38035	cactctgtggtctcaggagtaattgttattatcaataaaagaatttttattgttattgtgttatttggtaatttatgcttataagtaattctatgattaattgtgaattaataagactaatgaggataataattgaatttgattaaattaactctgcgaagccatatgtctttcacgtgagagtcacgtgatgtctccgcgacaggctggcacggggcttagtattacccccgtgccgggatcagagacatttgactaaatgttgacttggaataatagcccttggattagatgacacgtggacgctcaggatctgtgatgctagtgaagcgcttaagctgaacgaatctgacggaagagcggacaaacgcacatggactatggcccactgctttatta…	sequence includes flanking DraIII and golden gate cloining sitesand flanking sites for golden gate cloning
promoter/UTR module	S7	EC38036	cactctgtggtctcaggagtaattaatagtaattatgattaattatgagataagagttgttattaatgcttatgaggaataaagaatgattaatattgtttaattttattccgcgaagcggtgtgttatgtttttgttggagacatcacgtgactctcacgtgatgtctccgcgacaggctggcacggggcttagtattacccccgtgccgggatcagagacatttgactaaatattgacttggaataatagcccttggattagatgacacgtggacgctcaggatctgtgatgctagtgaagcgcttaagctgaacgaatctgacggaagagcggacatacgcacatggattatggcccacatgtctaaagtgtatctctttacagctatatcgatgt…	sequence includes flanking DraIII and golden gate cloining sitesand flanking sites for golden gate cloning
promoter/UTR module	2x35S	pICH51266	cactctgtggtctcaggaggaattccaatcccacaaaaatctgagcttaacagcacagttgctcctctcagagcagaatcgggtattcaacaccctcatatcaactactacgttgtgtataacggtccacatgccggtatatacgatgactggggttgtacaaaggcggcaacaaacggcgttcccggagttgcacacaagaaatttgccactattacagaggcaagagcagcagctgacgcgtacacaacaagtcagcaaacagacaggttgaacttcatccccaaaggagaagctcaactcaagcccaagagctttgctaaggccctaacaagcccaccaaagcaaaaagcccactggctcacgctaggaaccaaaaggcccagcagtgatccagcc…	sequence includes flanking DraIII and golden gate cloining sitesand flanking sites for golden gate cloning
promoter/UTR module	35SL	EC51288	cactctgtggtctcaggaggtcaacatggtggagcacgacactctggtctactccaaaaatgtcaaagatacagtctcagaagatcaaagggctattgagacttttcaacaaaggataatttcgggaaacctcctcggattccattgcccagctatctgtcacttcatcgaaaggacagtagaaaaggaaggtggctcctacaaatgccatcattgcgataaaggaaaggctatcattcaagatctctctgccgacagtggtcccaaagatggacccccacccacgaggagcatcgtggaaaaagaagaggttccaaccacgtctacaaagcaagtggattgatgtgataacatggtggagcacgacactctggtctactccaaaaatgtcaaagatac…	sequence includes flanking DraIII and golden gate cloining sitesand flanking sites for golden gate cloning
promoter/UTR module	51288 PU converted to P module	EN38163	cactctgtggtctcaggaggtcaacatggtggagcacgacactctggtctactccaaaaatgtcaaagatacagtctcagaagatcaaagggctattgagacttttcaacaaaggataatttcgggaaacctcctcggattccattgcccagctatctgtcacttcatcgaaaggacagtagaaaaggaaggtggctcctacaaatgccatcattgcgataaaggaaaggctatcattcaagatctctctgccgacagtggtcccaaagatggacccccacccacgaggagcatcgtggaaaaagaagaggttccaaccacgtctacaaagcaagtggattgatgtgataacatggtggagcacgacactctggtctactccaaaaatgtcaaagatac…	sequence includes flanking DraIII and golden gate cloining sitesand flanking sites for golden gate cloning
promoter/UTR module	twin strep as U module	EN38164	cactctgtggtctcatactatgtggagccatccgcagtttgaaaaaggtggtggtagcggtggtggttcaggtggtagtgcatggtcacaccctcagtttgagaaaggaatgtgagaccacgaagtg	sequence includes flanking DraIII and golden gate cloining sitesand flanking sites for golden gate cloning
MTP/N terminal tag	CPN60	EC38013	cactctgtggtctcaaatgtatagattcgcttctaatcttgcatcaaaggctagaattgctcagaatgcaaggcaggtttcttcaagaatgtcatggtctaggaattatggaggttgagaccacgaagtg	sequence includes flanking DraIII and golden gate cloining sitesand flanking sites for golden gate cloning
MTP/N terminal tag	FAy51	EC38006	cactctgtggtctcaaatgatggcaatggctgttttccgtcgcgaagggaggcgtctcctcccttcaatcgccgctcgcccaatcgctgctatccgatctcctctctcttctgaccaggaggaaggacttcttggagttcgatctatctcaactcaagtggtgcgtaaccgcggaggttgagaccacgaagtg	sequence includes flanking DraIII and golden gate cloining sitesand flanking sites for golden gate cloning
MTP/N terminal tag	SOD	EC38063	cactctgtggtctcaaatggcgattcgttgtgtagcgagtagaaaaaccctagccggcttgaaggagacatcatcgaggctattgaggatcagagggattcagggaggttgagaccacgaagtg	sequence includes flanking DraIII and golden gate cloining sitesand flanking sites for golden gate cloning
MTP/N terminal tag	FAy51:HA	EC38095	cactctgtggtctcaaatggcaatggctgttttccgtcgcgaagggaggcgtctcctcccttcaatcgccgctcgcccaatcgctgctatccgatctcctctctcttctgaccaggaggaaggacttcttggagttcgatctatctcaactcaagtggtgcgtaaccgcggaggatacccttacgacgttcctgattacgctggaggttgagaccacgaagtg	sequence includes flanking DraIII and golden gate cloining sitesand flanking sites for golden gate cloning
MTP/N terminal tag	Su9	EC38064	cactctgtggtctcaaatggctagtacgagggtgctcgcctccaggcttgcatcacagatggctgcaagtgcgaaggtcgccagaccggcggtacgtgtggctcaggttagcaagcgaaccattcagaccggaagccctctccaaactctaaaacgtacccaaatgacatctatcgtcaatgcgactacgagacaggcgttccagaaaagagcttactctggaggttgagaccacgaagtg	sequence includes flanking DraIII and golden gate cloining sitesand flanking sites for golden gate cloning
MTP/N terminal tag	6xHis	EN38161	cactctgtggtctcaaatgcatcatcaccatcaccacggaggttgagaccacgaagtg	sequence includes flanking DraIII and golden gate cloining sitesand flanking sites for golden gate cloning
MTP/N terminal tag	N term HA tag	EN38113	cactctgtggtctcaaatgtacccttacgacgttcctgattacgctggaggttgagaccacgaagtg	sequence includes flanking DraIII and golden gate cloining sitesand flanking sites for golden gate cloning
MTP/N terminal tag	alaFAy51	EN38116	cactctgtggtctcaaatgatggcaatggctgttttccgtcgcgaagcggcggctctcctcccttcaatcgccgctcgcccaatcgctgctgctgcagctgccgcttcttctgaccaggaggaaggacttcttgctgccgcagcggctgcggccgctgtggtgcgtaaccgcggaggttgagaccacgaagtg	sequence includes flanking DraIII and golden gate cloining sitesand flanking sites for golden gate cloning	alanine scanned FAy51 MTP to disrupt mitochondrial processing
MTP/N terminal tag	alaFAy51:HA	EN38143	cactctgtggtctcaaatggcaatggctgttttccgtcgcgaagcggcggctctcctcccttcaatcgccgctcgcccaatcgctgctgctgcagctgccgcttcttctgaccaggaggaaggacttcttgctgccgcagcggctgcggccgctgtggtgcgtaaccgcggaggttacccttacgacgttcctgattacgctggaggttgagaccacgaagtg	sequence includes flanking DraIII and golden gate cloining sitesand flanking sites for golden gate cloning	alanine scanned FAy51:HA MTP to disrupt mitochondrial processing
MTP/N terminal tag	Mturq TEV	EN38281	cactctgtggtctcaaatggtgagcaagggcgaggagctgttcaccggggtggtgcccatcctggtcgagctggacggcgacgtaaacggccacaagttcagcgtgtccggcgagggcgagggcgatgccacctacggcaagctgaccctgaagttcatctgcaccaccggcaagctgcccgtgccctggcccaccctcgtgaccaccctgtcctggggcgtgcagtgcttcgcccgctaccccgaccacatgaagcagcacgacttcttcaagtccgccatgcccgaaggctacgtccaggagcgcaccatcttcttcaaggacgacggcaactacaagacccgcgccgaggtgaagttcgagggcgacaccctggtgaaccgcatcgagctgaaggg…	sequence includes flanking DraIII and golden gate cloining sitesand flanking sites for golden gate cloning
CDS	NifD Sc1 module	EC38014	cactctgtggtctcaaggtatgatgaccaatgctaccggtgagaggaacctggctcttattcaagaggtgttggaggtgttccctgagactgctagaaaagaacggcggaagcacatgatggtgagcgatcctgaaatggaatctgtgggcaagtgcatcatcagcaaccgtaagtctcagcctggtgtgatgactgttaggggttgtgcttacgctggctctaagggtgttgtgttcggtcctatcaaggacatggctcacattagccatggtcctgttggttgcggtcagtactctagagctggtcggaggaattactacactggtgtgtctggtgtggactctttcgggactcttaacttcaccagcgacttccaagagcgggatatcgttttcgg…	sequence includes flanking DraIII and golden gate cloining sitesand flanking sites for golden gate cloning	Klebsiella NifD GG ready for N and C terminal extensions
CDS	NifD C module	EN38114	cactctgtggtctcaaggtatgatgaccaatgctaccggtgagaggaacctggctcttattcaagaggtgttggaggtgttccctgagactgctagaaaagaacggcggaagcacatgatggtgagcgatcctgaaatggaatctgtgggcaagtgcatcatcagcaaccgtaagtctcagcctggtgtgatgactgttaggggttgtgcttacgctggctctaagggtgttgtgttcggtcctatcaaggacatggctcacattagccatggtcctgttggttgcggtcagtactctagagctggtcggaggaattactacactggtgtgtctggtgtggactctttcgggactcttaacttcaccagcgacttccaagagcgggatatcgttttcgg…	sequence includes flanking DraIII and golden gate cloining sitesand flanking sites for golden gate cloning	Klebsiella NifD GG ready for For N terminal extensions
CDS	CPN60:NifD fusion	EC38038	cactctgtggtctcaaatgtatagattcgcttctaatcttgcatcaaaggctagaattgctcagaatgcaaggcaggtttcttcaagaatgtcatggtctaggaattatggaggttgagaccacgaagtg	sequence includes flanking DraIII and golden gate cloining sitesand flanking sites for golden gate cloning	For N terminal fusion of CPN60 with NifD without GG linker
CDS	D(HA)K	EN38121	cactctgtggtctcaaggtatgaccaatgctaccggtgagaggaacctggctcttattcaagaggtgttggaggtgttccctgagactgctagaaaagaacggcggaagcacatgatggtgagcgatcctgaaatggaatctgtgggcaagtgcatcatcagcaaccgtaagtctcagcctggtgtgatgactgttaggggttgtgcttacgctggctctaagggtgttgtgttcggtcctatcaaggacatggctcacattagccatggtcctgttggttgcggtcagtactctagagctggtcggaggaattactacactggtgtgtctggtgtggactctttcgggactcttaacttcaccagcgacttccaagagcgggatatcgttttcggtgg…	sequence includes flanking DraIII and golden gate cloining sitesand flanking sites for golden gate cloning
CDS	D(HA)K Y100->Q	EN38144	cactctgtggtctcaaggtatgaccaatgctaccggtgagaggaacctggctcttattcaagaggtgttggaggtgttccctgagactgctagaaaagaacggcggaagcacatgatggtgagcgatcctgaaatggaatctgtgggcaagtgcatcatcagcaaccgtaagtctcagcctggtgtgatgactgttaggggttgtgcttacgctggctctaagggtgttgtgttcggtcctatcaaggacatggctcacattagccatggtcctgttggttgcggtcagtactctagagctggtcggaggaatcaatacactggtgtgtctggtgtggactctttcgggactcttaacttcaccagcgacttccaagagcgggatatcgttttcggtgg…	sequence includes flanking DraIII and golden gate cloining sitesand flanking sites for golden gate cloning
CDS	NifD Desulfotomaculum ferrireducens	EN38167	cactctgtggtctcaaggtatggccatcaacgagaaggtgctggatgagatcctttctcagtacccgaccaaggtgaagaagaaccggaagaagcacatcatcatcaaggaccctaaccaggccaggcaagagattgaggctaataccaggaccattccgggcatcattactaacaggggttgcgcttatgctggctgcaagggtgttgttcttggtcctcttaaggacgtggtgcacattacccatggtcctattggttgcggctactactcttggcttaccaggcgtaacaaggctgcttcttctgaccctaccaagaacttcatcagctactgcttcagcaccgacatgcaagagtccgatattgtgttcggcggcgagaagaaactggctaggat…	sequence includes flanking DraIII and golden gate cloining sitesand flanking sites for golden gate cloning
CDS	NifD Sinorhizobium fredii (strain NBRC 101917 / NGR234)	EN38168	cactctgtggtctcaaggtatgagcctggattacgagaacgatagcgctctgcaccaagagcttattacccaggtgttgtctcagtaccctcacaaggctgctaagagaaggcagaagcacctgtccgttgcttcagatagagaagctgttggtgaagagggcgagactctgtctgagtgtgatgtgaagtccaacatcaagagcatccctggcgtgatgactattaggggttgtgcttacgctggcagcaagggtgttgtttggggtcctgttaaggacatggtgcacatttctcacggtcctgttggttgcggtcagtactcttggtcacagcggaggaattactacgtgggtactactggtgtggacaccttcgtgactatgcagttcaccagcga…	sequence includes flanking DraIII and golden gate cloining sitesand flanking sites for golden gate cloning
CDS	NifD Azotobacter vinelandii (strain DJ / ATCC BAA-1303)	EN38169	cactctgtggtctcaaggtatgaccggcatgtctagagaagaggtcgagagccttattcaagaggtgttggaggtgtaccctgagaaggctagaaaggacagaaacaagcacctggctgtgaacgatcctgctgtgactcagtctaagaagtgcatcatcagcaacaagaagtcccagcctggtctgatgactattaggggttgtgcttacgctggcagcaagggtgttgtttggggtcctatcaaggacatgatccacatctctcacggtcctgttggttgcggtcagtattctagagctggtcggaggaactactacattggtactactggcgtgaacgccttcgtgaccatgaacttcaccagcgacttccaagagaaggacatcgtgttcggtgg…	sequence includes flanking DraIII and golden gate cloining sitesand flanking sites for golden gate cloning
CDS	NifD Desulfovibrio vulgaris (strain Miyazaki F / DSM 19637)	EN38170	cactctgtggtctcaaggtatggctctgaagcacaagagcattccagatgtggctaccgtgaaagaggaactgctgaagaagtaccctaccaaggttgccagaaagcgggctaagcagatcgtgatcaacgatgtgaaggatggtgatgtggttcctgaggtgcaggctaatgttaggactacccctggtatcatcaccatgaggggttgcacttatgctggttgcaagggtgtgattcttggccctactagggacatcgtgaacattacccatggtcctatcggttgcggcttctactcttggcttactcggaggaatcagaccaaggctcctcttgagtcaagcgagaacttcatgccttacgccttcagcaccgatatgcaggatgaggatatcat…	sequence includes flanking DraIII and golden gate cloining sitesand flanking sites for golden gate cloning
CDS	NifD Chlorobaculum tepidum (strain ATCC 49652 / DSM 12025 / NBRC 103806 / TLS) (Chlorobium tepidum)	EN38171	cactctgtggtctcaaggtatggaagccaaggtgctgatccctgatccgagcaagatcaaagaggaactgatcaacaagtacccggccaaggttgccaagaagcggtctaagtctatcgtggtgaacgaccctgaaatcgttcctgaggttcaggctaatgtgaggaccgtgcctggtattattactcagaggggttgcgcttacgctggctgtaagggtgttgttcttggtcctaccagggacatcgtgaacattgtgcatggtcctatcggctgctctttctacgcttggcttactcggagaaatcagaccagacctgaaactcctgagcacgagaactacatcacctactgcttcagcaccgacatgcaagaggaacatgttgtgttcggtggcga…	sequence includes flanking DraIII and golden gate cloining sitesand flanking sites for golden gate cloning
CDS	NifD Azospirillum brasilense	EN38172	cactctgtggtctcaaggtatgagcctgtctgtgaacgagggtgttgatgtgaagggccttgtggataaggtgttggaggcttaccctgagaagtctaggaagagaagggccaagcaccttaacgttttggaggctgaggctaaggattgcggcgtgaagtccaacatcaagtctatccctggtgtgatgaccatcaggggttgtgcttatgctggctctaagggtgttgtttggggccctatcaaggacatgatccacatttctcacggtcctgttggttgcggctactactcttggtctggtcggaggaattactacgtgggtgataccggtgttgatagctggggtactatgcacttcaccagcgacttccaagagaaggatatcgtgttcggcgg…	sequence includes flanking DraIII and golden gate cloining sitesand flanking sites for golden gate cloning
CDS	NifK S Fredii P19067	EN38250	cactctgtggtctcaaggtatgcctcagtctgctgagaagattctggatcacgctcctctgtttcgtgagcctgagtatagacagatgctggccgagaagaaactgaacttcgagtgtcctcatcctgagaggcttgtgactgatcagcgtgagtactctaaaggctgggagtacagagagaagaacctggctagagaggccctggttgttaatcctgctaaggcttgtcaacctctgggtgctgtttttgctgctgctggttttgagcggaccatgtctttcgttcatggtagccaaggttgcgtggcctactacaggtcacatcttagcaggcacttcaaagagcctgccagcgctgtttcttcatccatgactgaagatgctgctgtgttcggtgg…	sequence includes flanking DraIII and golden gate cloining sitesand flanking sites for golden gate cloning
CDS	NifK D Vulg B8DR78	EN38251	cactctgtggtctcaaggtatgcttcttaggcataccccgaccgagatcaaagagaggtctgctcttaacatcaacccggctaagacctgccaacctatcggtgctatgtatgctggtctgggtattaagggttgcctgcctcattctcatggttctcagggatgctgcgcttaccataggtctactcttacccggcactacaaagagcctgtttctgctgctaccagctcttttactgagggcgcttctgtttttggtggccaggctaatcttctgcaggccatcgagaacatcttcagcgtttacgagcctgagattatcgctgtgcacactacctgcctgtctgagactattggcgacgatcttaaccagatcgtggacaaggctgtgaaagaagg…	sequence includes flanking DraIII and golden gate cloining sitesand flanking sites for golden gate cloning
CDS	NifK D Sulf A0A1S6IX90	EN38252	cactctgtggtctcaaggtatgcttgactgcaccccgaaagagatcaaagaaaggactggtggcgtgatcaaccctgctaagacttgtcaacctatcggcgctatgtacgctgctcttggtattcacagatgcctgcctcattctcacggttctcagggatgctgctcttaccataggatgcacctttctaggcacttcagggaccctattatggcctcctctagctctttcaccgagggctcatctgtttttggtggtggcgctaatctcaagaccgccatcaagaatgtgttcgccatctacaaccctgacgtgatggctgttcataccacttgcctgtctgagactatcggggatgatctgcctaccatcattaagggtgctgagatccctgaagg…	sequence includes flanking DraIII and golden gate cloining sitesand flanking sites for golden gate cloning
CDS	NifK A. vinelandi	EN38266	cactctgtggtctcaaggtatgtctcagcaggtcgacaagatcaaggctagctaccctctgttcctggaccaggattacaaggacatgctggctaagaagcgtgacggcttcgaagagaagtaccctcaggataagatcgacgaggtgttccagtggactaccaccaaagagtaccaagagctgaacttccagagagaggccctgactgttaatcctgctaaggcttgtcaacctctgggtgctgttctttgcgctctgggtttcgaaaagaccatgccttacgttcacggtagccagggttgtgttgcttacttccggtcttacttcaaccggcacttcagggaacctgtgtcttgcgtgtcagatagcatgactgaggatgctgctgttttcggtgg…	sequence includes flanking DraIII and golden gate cloining sitesand flanking sites for golden gate cloning
CDS	NifK A. bras	EN38267	cactctgtggtctcaaggtatgagccatcctgtgtctcagtctgctgataaggtgatcgaccacttcaccctttttaggcagcccgagtacaaagagctgttcgagaggaagaaaaccgagttcgagtacggccactctgatgaggaagttgctagagtttctgcctggaccaagaccgaagagtacaaagaaaagaacttcgcccgtgaggccgtggtgattaaccctactaaggcttgtcagcctatcggcgctatgtttgctgctcagggttttgagggtactctgcctttcgttcatggtagccaaggttgcgtggcatattacaggactcatctgacccggcacttcaaagagcctaactccgctgtctctagcagcatgactgaagatgctgc…	sequence includes flanking DraIII and golden gate cloining sitesand flanking sites for golden gate cloning
CDS	NifK C tepi	EN38254	cactctgtggtctcaaggtatgcttcttcggcacaccaccaaagaggtgaaagagagagagggcctgactatcaatcctgctaagacctgtcagcctatcggcgctatgtatgctgctcttggtattcacggttgcctgcctcattctcatggttctcaaggatgctgcgcttaccacaggtctactcttacccggcactacaaagaacctgtgatggctgctaccagctcttttactgagggcgcttctgtttttggtggccaggctaatcttctgagcgccatcgagactatcttcaccgtgtacgatcctgaggtgatcgctgtgcattctacctgcctttctgagactatcggggatgaccttcagcagatcaccaagaaggcttcagacgacgg…	sequence includes flanking DraIII and golden gate cloining sitesand flanking sites for golden gate cloning
CDS	Kan	EC15068	cactctgtggtctcaaatgattgaacaagatggattgcacgcaggttctccggccgcttgggtggagaggctattcggctatgactgggcacaacagacaatcggctgctctgatgccgccgtgttccggctgtcagcgcaggggcgcccggttctttttgtcaagaccgacctgtccggtgccctgaatgaactccaagacgaggcagcgcggctatcgtggctggccacgacgggcgttccttgcgcagctgtgctcgacgttgtcactgaagcgggaagggactggctgctattgggcgaagtgccggggcaggatctcctgtcatctcaccttgctcctgccgagaaagtatccatcatggctgatgcaatgcggcggctgcatacgcttgatcc…	sequence includes flanking DraIII and golden gate cloining sitesand flanking sites for golden gate cloning	selectable marker for SL44
CDS	Metaxin	EN38141	cactctgtggtctcaaggtatggaagaagcaaaggagagagagaagctgacactggtgacccgaaaatccagtttcggactacccacttcttgccccaattgtttgcccgtttatctttacctcaaattctccaaaaccccatttgatttggctttcaatctcattaatcccgattttggccaaataccttatgttgaatctggtacatacgtagcctacaacaatgagaagggtggagttatccgcagtttaatcgaggacggttttgttgatttggactcccaagtccatggtatacctgaatgggtatcaacaaaggctatggttgattcatggcttgcagatgccattttgtatgaactatgggtgggttctgatggaagttccgcacacaagat…	sequence includes flanking DraIII and golden gate cloining sitesand flanking sites for golden gate cloning
C terminal tag	HA	EN38003	cactctgtggtctcaggtggctacccttacgacgttcctgattacgcttgagctttgagaccacgaagtg	sequence includes flanking DraIII and golden gate cloining sitesand flanking sites for golden gate cloning
terminator	35S terminator	pICH41414	cactctgtggtctcagcttctctagctagagtcgatcgacaagctcgagtttctccataataatgtgtgagtagttcccagataagggaattagggttcctatagggtttcgctcatgtgttgagcatataagaaacccttagtatgtatttgtatttgtaaaatacttctatcaataaaatttctaattcctaaaaccaaaatccagtactaaaatccagatcgcttgagaccacgaagtg	sequence includes flanking DraIII and golden gate cloining sitesand flanking sites for golden gate cloning
L1 vector		EC47732	gtggggcccactgcatccaccccagtacattaaaaacgtccgcaatgtgttattaagttgtctaagcgtcaatttgtttacaccacaatatatcctgccaccagccagccaacagctccccgaccggcagctcggcacaaaatcaccactcgatacaggcagcccatcagtcagatcaggatctcctttgcgacgctcaccgggctggttgccctcgccgctgggctggcggccgtctatggccctgcaaacgcgccagaaacgccgtcgaagccgtgtgcgagacaccgcggccgccggcgttgtggatacctcgcggaaaacttggccctcactgacagatgaggggcggacgttgacacttgaggggccgactcacccggcgcggcgttgacagat…	L1 golden gate entry vector	pL1F-1 (For Position 1 (F) in L2 vector)
L1 vector		EC47742	gtggggcccactgcatccaccccagtacattaaaaacgtccgcaatgtgttattaagttgtctaagcgtcaatttgtttacaccacaatatatcctgccaccagccagccaacagctccccgaccggcagctcggcacaaaatcaccactcgatacaggcagcccatcagtcagatcaggatctcctttgcgacgctcaccgggctggttgccctcgccgctgggctggcggccgtctatggccctgcaaacgcgccagaaacgccgtcgaagccgtgtgcgagacaccgcggccgccggcgttgtggatacctcgcggaaaacttggccctcactgacagatgaggggcggacgttgacacttgaggggccgactcacccggcgcggcgttgacagat…	L1 golden gate entry vector	pL1F-2 (For Position 2 (F) in L2 vector)
L1 vector		EC47751	gtggggcccactgcatccaccccagtacattaaaaacgtccgcaatgtgttattaagttgtctaagcgtcaatttgtttacaccacaatatatcctgccaccagccagccaacagctccccgaccggcagctcggcacaaaatcaccactcgatacaggcagcccatcagtcagatcaggatctcctttgcgacgctcaccgggctggttgccctcgccgctgggctggcggccgtctatggccctgcaaacgcgccagaaacgccgtcgaagccgtgtgcgagacaccgcggccgccggcgttgtggatacctcgcggaaaacttggccctcactgacagatgaggggcggacgttgacacttgaggggccgactcacccggcgcggcgttgacagat…	L1 golden gate entry vector	pL1F-2 (For Position 2 (F) in L2 vector)
L2 vector		pAGM4723/EC50505	cactctgtgccttgtcttccagtggtatggggtaccgcacggtctgccaatccgacggaggtttatgaattttccaccttttccacaagctcaactagtattaacgatgtggatttagcaaaaaaaacctgtaaccctaaatgtaaaataacgggtaagcctgccaaccatgttatggcagattaagcgtctttttgaagggcaccgcatctttcgcgttgccgtaaatgtatccgtttagcaanvaggadnnnnnnaatgaataatccgtcgttactcaatcatgcggtcgaaacgatggcagttggctcgaaaagttttgcgacagcctcaaagttatttgatgcaaaaacccggcgcagcgtactgatgctctacgcctggtgccgccattgtgac…	L2 golden gate vector for multigene expression	Used for construction of multigene (L2) constructs)
endlinker		EC41744	ggggatcctctagagtcgacctgcaggcatgcaagcttggcgtaatcatggtcatagctgtttcctgtgtgaaattgttatccgctcacaattccacacaacatacgagccggaagcataaagtgtaaagcctggggtgcctaatgagtgagctaactcacattaattgcgttgcgctcactgcccgctttccagtcgggaaacctgtcgtgccagctgcattaatgaatcggccaacgcgcggggagaggcggtttgcgtattgggcgctcttccgcttcctcgctcactgactcgctgcgctcggtcgttcggctgcggcgagcggtatcagctcactcaaaggcggtaatacggttatccacagaatcaggggataacgcaggaaagaacatgtga…	endlinker vector	Endlinker after pos2
endlinker		EC41766	gggtaccgagctcgaattcactggccgtcgttttacaacgtcgtgactgggaaaaccctggcgttacccaacttaatcgccttgcagcacatccccctttcgccagctggcgtaatagcgaagaggcccgcaccgatcgcccttcccaacagttgcgcagcctgaatggcgaatggcgcctgatgcggtattttctccttacgcatctgtgcggtatttcacaccgcatatggtgcactctcagtacaatctgctctgatgccgcatagttaagccagccccgacacccgccaacacccgctgacgcgccctgacgggcttgtctgctcccggcatccgcttacagacaagctgtgaccatctccgggagctgcatgtgtcagaggttttcaccgtcat…	endlinker vector	Endlinker after pos2

## Sheet: GoldenGate vectors
GoldenGate L1 vectors used in this study
SN#	nickname/golden gate desginator	pos	L1 backbone	PU	U	S	SC	C	SC1	C1	C2	T
4	CPN60 NifD	1F	EC47732	EC51288					EC38038		EC38003	EC41414
6	S4SD	2F	EC47742	EC38034		EC38006				EC38014	EC38003	EC41414
7	S4GD	2F	EC47742	EC38035		EC38006				EC38014	EC38003	EC41414
8	S7D	2F	EC47742	EC38036		EC38006				EC38014	EC38003	EC41414
9	35LD	2F	EC47742	EC51266		EC38006				EC38014	EC38003	EC41414
10	2x35D	2F	EC47742	EC51288		EC38006				EC38014	EC38003	EC41414
11	C60gD	2F	EC47742	EC51288		EC38013				EC38014	EC38003	EC41414
13	SOD	2F	EC47742	EC51288		EC38063				EC38014	EC38003	EC41414
14	Su9D	2F	EC47742	EC51288		EC38064				EC38014	EC38003	EC41414
33	NifD cyt	2F	EC47742	EC51288		EN38113				EN38114		EC41414
34	NifD cyt N&CHA	2F	EC47742	EC51288		EN38113				EN38014	EC38003	EC41414
45	Kan	1F	EC47732	EC51288			EC15068
52	NifD Var1	2F	EC47742	EC51288		EC38006				EC38014mod1	EC38003	EC41414
53	NifD Var2	2F	EC47742	EC51288		EC38006				EC38014mod2	EC38003	EC41414
54	NifD Var3	2F	EC47742	EC51288		EC38006				EC38014mod3	EC38003	EC41414
55	NifD Var4	2F	EC47742	EC51288		EC38006				EC38014mod4	EC38003	EC41414
56	NifD Var5	2F	EC47742	EC51288		EC38006				EC38014mod5	EC38003	EC41414
57	NifD Var6	2F	EC47742	EC51288		EC38006				EC38014mod6	EC38003	EC41414
68	D(HA)K	2F	EC47742	EC51288		EC38006		EN38121				EC41414
75	Front tagged mito NifD	2F	EC47742	EC51288		EC38095				EC38014	EC38003	EC41414
96	NifD Var7	2F	EC47742	EC51288		EC38006				EC38014mod7	EC38003	EC41414
97	NifD Var8	2F	EC47742	EC51288		EC38006				EC38014mod8	EC38003	EC41414
98	NifD Var9	2F	EC47742	EC51288		EC38006				EC38014mod9	EC38003	EC41414
99	NifD Var10	2F	EC47742	EC51288		EC38006				EC38014mod10	EC38003	EC41414
100	NifD Var11	2F	EC47742	EC51288		EC38006				EC38014mod11	EC38003	EC41414
101	NifD Var12	2F	EC47742	EC51288		EC38006				EC38014mod12	EC38003	EC41414
108	NifD Var13	2F	EC47742	EC51288		EC38006				EC38014mod13	EC38003	EC41414
109	NifD Var14	2F	EC47742	EC51288		EC38006				EC38014mod14	EC38003	EC41414
110	NifD Var15	2F	EC47742	EC51288		EC38006				EC38014mod15	EC38003	EC41414
111	NifD Var16	2F	EC47742	EC51288		EC38006				EC38014mod16	EC38003	EC41414
112	NifD Var17	2F	EC47742	EC51288		EC38006				EC38014mod17	EC38003	EC41414
113	NifD Var18	2F	EC47742	EC51288		EC38006				EC38014mod18	EC38003	EC41414
114	NifD Var19	2F	EC47742	EC51288		EC38006				EC38014mod19	EC38003	EC41414
115	NifD Var20	2F	EC47742	EC51288		EC38006				EC38014mod20	EC38003	EC41414
116	NifD Var21	2F	EC47742	EC51288		EC38006				EC38014mod21	EC38003	EC41414
117	NifD Var22	2F	EC47742	EC51288		EC38006				EC38014mod22	EC38003	EC41414
118	NifD Var23	2F	EC47742	EC51288		EC38006				EC38014mod23	EC38003	EC41414
119	NifD Var24	2F	EC47742	EC51288		EC38006				EC38014mod24	EC38003	EC41414
120	NifD Var25	2F	EC47742	EC51288		EC38006				EC38014mod25	EC38003	EC41414
121	NifD Var26	2F	EC47742	EC51288		EC38006				EC38014mod26	EC38003	EC41414
122	NifD Var27	2F	EC47742	EC51288		EC38006				EC38014mod27	EC38003	EC41414
123	NifD Var28	2F	EC47742	EC51288		EC38006				EC38014mod28	EC38003	EC41414
124	NifD Var29	2F	EC47742	EC51288		EC38006				EC38014mod29	EC38003	EC41414
125	NifD Var30	2F	EC47742	EC51288		EC38006				EC38014mod30	EC38003	EC41414
126	NifD Var31	2F	EC47742	EC51288		EC38006				EC38014mod31	EC38003	EC41414
159	Y->Q D(HA)K	2F	EC47742	EC51288		EC38006		EN38144				EC41414
160	Y->Q D(HA)K alanined MTP	2F	EC47742	EC51288		EN38116		EN38144				EC41414
176	cytDK with N term His	2F	EC47742	EC51288		EN38161		EN38121				EC41414
197	twinstrep::mTurquoise::metaxin		EC47742	EN38163	EN38164	EN38281		EN38141				EC41414
221	NifD D. ferrireducens	2F	EC47742	EC51288		EC38006				EN38167	EC38003	EC41414
222	NifD S. fredii	2F	EC47742	EC51288		EC38006				EN38168	EC38003	EC41414
223	NifD A. vinelandii	2F	EC47742	EC51288		EC38006				EN38169	EC38003	EC41414
224	NifD D. vulgaris	2F	EC47742	EC51288		EC38006				EN38170	EC38003	EC41414
225	NifD C.tepidum	2F	EC47742	EC51288		EC38006				EN38171	EC38003	EC41414
226	NifD A.brasilense	2F	EC47742	EC51288		EC38006				EN38172	EC38003	EC41414
235	NifD D. ferrireducens - alanine scanned	2F	EC47742	EC51288		EN38143				EN38167	EC38003	EC41414
236	NifD S. fredii - alanine scanned	2F	EC47742	EC51288		EN38143				EN38168	EC38003	EC41414
237	NifD A. vinelandii - alanine scanned	2F	EC47742	EC51288		EN38143				EN38169	EC38003	EC41414
238	NifD D. vulgaris - alanine scanned	2F	EC47742	EC51288		EN38143				EN38170	EC38003	EC41414
239	NifD C.tepidum - alanine scanned	2F	EC47742	EC51288		EN38143				EN38171	EC38003	EC41414
240	NifD A.brasilense - alanine scanned	2F	EC47742	EC51288		EN38143				EN38172	EC38003	EC41414
241	NifD D. ferrireducens - cyt	2F	EC47742	EC51288		EN38161				EN38167	EC38003	EC41414
242	NifD S. fredii - cyt	2F	EC47742	EC51288		EN38161				EN38168	EC38003	EC41414
243	NifD A. vinelandii - cyt	2F	EC47742	EC51288		EN38161				EN38169	EC38003	EC41414
244	NifD D. vulgaris - cyt	2F	EC47742	EC51288		EN38161				EN38170	EC38003	EC41414
245	NifD C.tepidum - cyt	2F	EC47742	EC51288		EN38161				EN38171	EC38003	EC41414
246	NifD A.brasilense - cyt	2F	EC47742	EC51288		EN38161				EN38172	EC38003	EC41414
356	MTP51:HA:NifK_S._fredii	3F	EC47751	EC51288		EC38095		EN38250				EC41414
357	MTP51:HA:NifK_D._vulgaris	3F	EC47751	EC51288		EC38095		EN38251				EC41414
358	MTP51:HA:NifK_D._ferrireducens	3F	EC47751	EC51288		EC38095		EN38252				EC41414
384	MTP51:HA:NifK_A. vinelandii	3F	EC47751	EC51288		EC38095		EN38266				EC41414
385	MTP51:HA:NifK_A. brasilense	3F	EC47751	EC51288		EC38095		EN38267				EC41414
388	MTP51:HA:NifK_C. tepidum	3F	EC47751	EC51288		EC38095		EN38254				EC41414
